# Supplementary material for: In Silico Screening of Isocitrate Lyase for Novel Anti-Buruli Ulcer Natural Products Originating from Africa
Source: Molecules. 2018 Jun 27;23(7):1550. doi: 10.3390/molecules23071550 (PMC6100440; doi:10.3390/molecules23071550)
Supplement: Supplementary file 1 [file molecules-23-01550-s001.zip]

Archive with 2 entries (2 files):
- Supplementary_Figures_update_1.pdf
- Supplementary_Tables_update.pdf
